# Supplementary material for: Magnesium application partially reversed the negative effects of mulching on rhizosphere nitrogen cycling in a Phyllostachys praecox forest
Source: Front Plant Sci. 2025 Oct 8;16:1670128. doi: 10.3389/fpls.2025.1670128 (PMC12542910; doi:10.3389/fpls.2025.1670128)
Supplement: Supplementary file 1 [file Table1.xlsx]

## Sheet: Investigation
MarK	pH	TOC g/kg	TN g/kg	TP g/kg	TK g/kg	Ca mg/kg	Mg mg/kg	Ammonia mg/kg	Nitrate mg/kg	Nitrite ug/kg	Respiration CO2ug/g/d	AOP ug/g/d	DNP N2Oug/kg/h	Urase ug/g/d	GDaseug/g/d	16S	ureC	gdhA	AOA	AOB	nxrA	narG	napA	nirS	nirK	nosZ
M0	5.48	17.85	3.21	1.44	2.46	75.48	51.46	19.24	15.17	14.37	15.96	0.83	0.25	3.31	0.49	25156342182	36926593	2023198	48577136	2495217	17651951	43781835	56282770	1511412	27120053	3387311
M0	5.45	15.62	3.12	1.27	2.44	73.24	45.29	18.86	16.08	13.44	14.42	0.79	0.27	2.51	0.54	14760388888	19254758	2430413	41705670	1843773	9981544	27634602	31694855	1202752	16485975	2109265
M0	5.46	13.76	2.85	1.19	2.37	67.68	47.54	18.41	17.26	14.21	14.95	0.95	0.27	2.34	0.41	26292546916	26313116	1107252	56453816	4972249	12595370	17356114	38800229	1005079	28419063	2220503
M0	5.42	14.65	3.05	1.46	2.67	65.38	45.78	15.2	14.7	12.23	14.83	0.51	0.3	2.56	0.45	24498106060	29149097	2089838	43455376	3984276	20809207	48338341	30991296	2031034	26461335	2648297
M1	4.8	28.76	3.73	1.61	2.78	53.02	39.26	32.81	9.13	16.7	44.71	1.46	1.34	3.94	0.65	65346666666	55605965	5279823	111045540	3607670	43473058	169744630	342625540	1864922	52566311	26643184
M1	4.75	26.46	3.49	1.47	2.67	54.45	37.44	33.7	9.32	17.47	35.04	1.66	1.51	3.5	0.58	56159465020	47960090	2840386	76486621	4916548	31122067	179368041	390364872	2341173	72381432	36385087
M1	4.74	26.19	3.5	1.53	2.86	56.78	45.63	31.67	7.64	18.38	45.17	1.74	1.51	4.13	0.61	72627750000	62104347	5331166	58236717	5706669	29481161	121145806	468641085	2533371	95219281	46803981
M1	4.79	24.87	3.44	1.29	2.64	54.46	42.88	32.42	8.04	17.62	36.55	1.5	1.64	3.14	0.63	52735213414	49240994	5270844	68380671	2465404	19080937	145002036	340963125	1355879	44865943	29565785
M2	4.56	35.65	4.99	1.56	2.76	54.89	31.24	34.78	6.98	29.46	45.65	2.07	1.85	4.49	0.67	77382872928	82345742	5892642	323746602	136062299	34013877	183674666	601817938	3813632	101107957	129549404
M2	4.32	31.82	4.62	1.68	3.02	55.28	31.96	36.89	7.5	34.86	46.66	2.29	1.78	4.27	0.64	76817785604	70273291	5331091	391252294	143551260	89822822	163610439	658460784	3047215	122042268	134394489
M2	4.11	27.43	4.48	1.82	2.94	56.98	36.3	38.36	7.4	37.97	39.91	2.01	1.89	3.67	0.65	64492682926	67009298	7008527	272892172	287143864	57359264	156732643	593643917	3204892	97948465	101736760
M2	4.25	30.86	4.67	1.69	2.85	53.47	34.54	35.22	7.18	37.13	42.72	2.39	1.8	3.86	0.68	59053555878	66726452	6736385	199499830	177262122	72270496	131717330	529091676	3478178	91588937	112764498
M3	4.11	36.78	5.89	1.73	2.92	32.79	22.02	39.44	6.53	65.23	51	2.73	2.36	5.65	0.94	94880182926	181839737	12068116	512265175	653491084	141090904	245731211	1403701609	4739797	128723968	145138552
M3	4.35	33.26	5.54	1.89	2.96	34.36	26.26	37.21	7.09	73.01	53.11	2.41	2.22	4.46	0.77	75482033304	122893422	8784612	597636875	457447029	198686851	235066402	1212794520	3876414	101192167	132514117
M3	4.23	31.86	5.45	1.86	3.21	37.92	32.81	38.93	7.01	58.16	49.58	1.93	2.13	4.92	0.76	74118055555	115330452	7687401	379746064	328541254	177998861	217261863	1273211452	3884867	118288116	143093456
M3	4.31	37.29	5.82	2.02	3.12	37.64	28.84	37.53	7.04	61.72	58.42	2.27	2.28	5.49	0.9	93124999999	161826773	12046974	933748830	474948313	105981432	189567154	1123211173	3011783	91530141	115656192
R1	4.28	20.28	4.46	1.72	3.03	40.12	29.28	20.1	9.7	18.41	31.25	1.27	0.46	4.59	0.47	47493333333	49268567	2706952	140524642	20144926	30519000	69978004	189531553	1791720	57849550	7707430
R1	4.21	22.06	4.68	1.74	3.18	39.27	32.18	22.66	8.26	20.09	35.18	1.9	0.57	3.96	0.58	41282222222	54151492	5191824	185436077	34096887	51329887	118742998	348932056	2935082	52089160	12378481
R1	4.46	23.5	4.72	1.67	3.26	33.68	26.42	23.13	8.95	18.23	34.51	1.66	0.54	4.11	0.49	48892380952	65207427	2622671	181035457	24657740	48444123	95449796	282269370	2770384	49658685	11713096
R1	4.4	20.49	4.63	1.53	2.97	38.06	29.39	19.4	9.27	17.03	28.61	1.33	0.44	4.39	0.52	57796685393	56925749	3121233	136345915	32800875	50589806	77691640	189068077	2540714	40529895	10001470
R2	4.75	17.57	4.35	1.82	3.44	45.78	37.08	17.82	10.7	14.32	21.5	0.82	0.57	3.03	0.47	31128275862	34205461	2494974	93652548	4833051	38504833	74779938	116754117	1297762	34018962	5138157
R2	4.41	14.32	4.42	1.77	3.34	49.76	35.25	18.64	11.46	15.76	18.72	0.95	0.62	3.03	0.53	37694063926	37007810	2681674	106876707	1793713	35670887	94055922	205009289	1847461	20049572	10759924
R2	4.66	18.43	4.62	1.78	3.26	43.26	42.44	19.15	11.71	14.69	19.3	1.01	0.54	2.79	0.45	30607149304	32222847	1328402	99939951	2828665	27913512	57521496	178596321	1257285	20366534	5263121
R2	4.75	16.72	4.23	1.6	3.26	47.72	36.32	18.61	12.08	16.35	17.09	1.14	0.68	3.51	0.42	39361111111	39778433	1105626	171979720	6784135	45495120	85591343	103440159	1769397	30028367	8140546

## Sheet: Amendment
MarK	pH	TOC g/kg	TN g/kg	TP g/kg	TK g/kg	Ca mg/kg	Mg mg/kg	Ammonia mg/kg	Nitrate mg/kg	Nitrite ug/kg	Respiration CO2ug/g/d	AOP ug/g/d	DNP N2Oug/g/h	Urase ug/g/d	GDaseug/g/d	16S	ureC	gdhA	AOA	AOB	nxrA	narG	napA	nirS	nirK	nosZ
C	4.01	37.08	5.72	1.66	2.84	33.66	24.17	38.67	6.94	55.24	49.24	2.46	2.07	5.65	0.91	75843448807	120604317	8163432	422344022	391681113	112722655	221987169	1300570447	4386692	128007959	146140590
C	4.25	35.77	5.64	1.79	3.13	35.66	27.34	36.42	7.29	67.27	56.77	2.23	1.97	4.72	0.72	74691944965	126313214	9367849	610896855	592264611	125103682	243114567	1251452512	4353048	110519066	137441736
C	4.13	33.2	5.33	1.89	2.97	36.43	33.32	35.34	7.41	62.19	46.88	2.27	2.25	5.24	0.93	90101164293	165434348	11523970	851738682	437782831	107268875	195219594	1155977225	3402535	91725075	116147403
C	4.14	34.36	5.76	1.98	3.42	37.78	28.74	35.29	7.54	54.32	58.29	1.89	2.16	5.67	0.85	87651435361	174231065	13948090	622083680	702460942	137164089	248894955	1393695745	5179375	130386748	149456161
Ca	4.39	35.57	4.89	1.96	3.22	72.34	24.55	33.29	6.54	54.39	63.34	2.52	2.35	6.23	0.98	106683277682	191659082	11638491	711849525	590740076	161407994	266300174	1178322089	5329427	124737230	123193788
Ca	4.37	36.66	5.21	1.82	3.34	77.46	28.34	32.56	6.82	43.26	54.02	2.17	2.37	5.87	0.86	82479217791	139729821	8984023	972565189	579852369	217760789	276857057	1225220572	4235758	110572681	144798176
Ca	4.41	34.08	4.98	1.73	3.15	81.07	29.26	32.07	6.43	56.98	57.88	2.57	2.25	5.69	0.93	91572857638	126344511	7883430	1069176262	546611023	223744569	248427032	1273052749	4799754	126144967	136791965
Ca	4.36	37.82	5.32	1.76	3.26	64.38	26.47	30.78	6.84	49.27	64.23	2.71	2.41	6.63	1.02	108704812500	180809054	11050689	989965009	506912335	122970255	261281739	1311124402	5515655	106843134	135005473
Mg	4.48	33.58	4.67	1.75	3.17	40.23	60.84	28.26	5.62	9.23	64.52	3.77	2.43	6.38	1.05	120434752176	203158627	11788511	1102953919	652215943	383036665	331915267	1481767807	5685489	135507197	154229468
Mg	4.47	34.68	4.53	1.66	3.09	38.24	65.32	28.69	5.83	6.34	66.38	3.51	2.38	5.6	0.93	99420449125	178854171	9168555	953345443	526844397	376556202	312615497	1397420878	5769965	135403673	164539722
Mg	4.48	31.06	4.86	1.69	3.24	36.07	64.28	27.39	5.66	11.56	68.28	3.57	2.39	5.84	0.87	112057705892	173420476	8175117	1227288662	559435631	379680711	307474159	1524944649	5550419	131201529	146340327
Mg	4.43	36.29	4.75	1.72	2.95	36.26	68.73	29.25	5.46	12.38	70.42	3.44	2.44	6.97	0.86	139131289518	197063788	9723502	1180985666	647262557	457401927	297218497	1378108122	6142204	129227358	152793505
CaMg	4.52	32.58	4.43	1.65	2.94	85.46	68.26	26.79	5.32	8.27	70.23	3.82	2.56	7.24	1.06	126456489785	219208159	12377937	1308397007	589826740	294018865	332511030	1570856197	5969764	133777556	163440941
CaMg	4.51	31.24	4.96	1.72	2.98	75.23	73.07	29.24	5.47	6.44	68.49	4.11	2.4	6.97	1.07	106379880564	199064693	11389179	1115414168	623723505	395915136	346467351	1459690774	5938948	143031636	161484150
CaMg	4.59	34.25	4.53	1.74	3.17	73.24	66.34	28.67	5.36	8.32	76.73	3.63	2.37	6.85	1.12	147479166889	195444876	11074013	1027654848	581001768	302055168	312211607	1578794609	6397336	136980999	153161115
CaMg	4.52	30.58	4.87	1.62	3.06	79.33	65.29	26.66	5.16	7.64	77.24	4.49	2.52	7.16	1.13	144696541099	215587784	11895732	1274323660	669153059	466846043	333000116	1561317713	6907963	140441820	151521311
